# Supplementary material for: Enhancing Cell Penetration Efficiency of Cyclic Oligoarginines Using Rigid Scaffolds
Source: Pharmaceutics. 2023 Jun 14;15(6):1736. doi: 10.3390/pharmaceutics15061736 (PMC10302231; doi:10.3390/pharmaceutics15061736)
Supplement: Supplementary file 1 [file pharmaceutics-15-01736-s001.zip]

Archive with 1 entries (1 files):
- pharmaceutics-2402021-supplementary.pdf
